# Supplementary material for: Analysis on urban densification dynamics and future modes in southeastern Wisconsin, USA
Source: PLoS One. 2019 Mar 6;14(3):e0211964. doi: 10.1371/journal.pone.0211964 (PMC6407910; doi:10.1371/journal.pone.0211964)
Supplement: S1 Dataset — (ZIP) [file pone.0211964.s001.zip]

Archive with 51 entries (46 files):
- Supportting information/
- Supportting information/info/
- Supportting information/info/arc.dir
- Supportting information/info/arc0000.dat
- Supportting information/info/arc0000.nit
- Supportting information/info/arc0001.dat
- Supportting information/info/arc0001.nit
- Supportting information/info/arc0002.dat
- Supportting information/info/arc0002.nit
- Supportting information/info/arc0003.dat
- Supportting information/info/arc0003.nit
- Supportting information/info/arc0004.dat
- Supportting information/info/arc0004.nit
- Supportting information/info/arc0005.dat
- Supportting information/info/arc0005.nit
- Supportting information/info/arc0006.dat
- Supportting information/info/arc0006.nit
- Supportting information/info/arc0007.dat
- Supportting information/info/arc0007.nit
- Supportting information/info/arc0008.dat
- Supportting information/info/arc0008.nit
- Supportting information/nlcd_2001/
- Supportting information/nlcd_2001/dblbnd.adf
- Supportting information/nlcd_2001/hdr.adf
- Supportting information/nlcd_2001/prj.adf
- Supportting information/nlcd_2001/sta.adf
- Supportting information/nlcd_2001/vat.adf
- Supportting information/nlcd_2001/w001001.adf
- Supportting information/nlcd_2001/w001001x.adf
- Supportting information/nlcd_2001.aux.xml
- Supportting information/nlcd_2001.ovr
- Supportting information/nlcd_2006/
- Supportting information/nlcd_2006/dblbnd.adf
- Supportting information/nlcd_2006/hdr.adf
- Supportting information/nlcd_2006/prj.adf
- Supportting information/nlcd_2006/sta.adf
- Supportting information/nlcd_2006/vat.adf
- Supportting information/nlcd_2006/w001001.adf
- Supportting information/nlcd_2006/w001001x.adf
- Supportting information/nlcd_2006.aux.xml
- Supportting information/nlcd_2006.ovr
- Supportting information/nlcd_2011/
- Supportting information/nlcd_2011/dblbnd.adf
- Supportting information/nlcd_2011/hdr.adf
- Supportting information/nlcd_2011/prj.adf
- Supportting information/nlcd_2011/sta.adf
- Supportting information/nlcd_2011/vat.adf
- Supportting information/nlcd_2011/w001001.adf
- Supportting information/nlcd_2011/w001001x.adf
- Supportting information/nlcd_2011.aux.xml
- Supportting information/nlcd_2011.ovr
