# Supplementary material for: Analysis on urban densification dynamics and future modes in southeastern Wisconsin, USA
Source: PLoS One. 2019 Mar 6;14(3):e0211964. doi: 10.1371/journal.pone.0211964 (PMC6407910; doi:10.1371/journal.pone.0211964)
Supplement: S1 Dataset — (ZIP) [file pone.0211964.s001.zip › Supportting information/info/arc0006.dat]

../nlcd_2011/dblbnd.adf                                                         
