# Supplementary material for: Analysis on urban densification dynamics and future modes in southeastern Wisconsin, USA
Source: PLoS One. 2019 Mar 6;14(3):e0211964. doi: 10.1371/journal.pone.0211964 (PMC6407910; doi:10.1371/journal.pone.0211964)
Supplement: S1 Dataset — (ZIP) [file pone.0211964.s001.zip › Supportting information/nlcd_2001.aux.xml]

<PAMDataset>
  <SRS>PROJCS[&quot;Albers_Conical_Equal_Area&quot;,GEOGCS[&quot;GCS_North_American_1983&quot;,DATUM[&quot;D_North_American_1983&quot;,SPHEROID[&quot;GRS_1980&quot;,6378137.0,298.257222101]],PRIMEM[&quot;Greenwich&quot;,0.0],UNIT[&quot;Degree&quot;,0.0174532925199433]],PROJECTION[&quot;Albers&quot;],PARAMETER[&quot;false_easting&quot;,0.0],PARAMETER[&quot;false_northing&quot;,0.0],PARAMETER[&quot;central_meridian&quot;,-96.0],PARAMETER[&quot;standard_parallel_1&quot;,29.5],PARAMETER[&quot;standard_parallel_2&quot;,45.5],PARAMETER[&quot;latitude_of_origin&quot;,23.0],UNIT[&quot;Meters&quot;,1.0]]</SRS>
  <Metadata domain="Esri">
    <MDI key="PyramidResamplingType">NEAREST</MDI>
  </Metadata>
  <PAMRasterBand band="1">
    <NoDataValue>2.55000000000000E+002</NoDataValue>
    <ColorInterp>Palette</ColorInterp>
    <ColorTable>
      <Entry c1="0" c2="0" c3="0" c4="255" />
      <Entry c1="0" c2="250" c3="0" c4="255" />
      <Entry c1="0" c2="0" c3="0" c4="255" />
      <Entry c1="0" c2="0" c3="0" c4="255" />
      <Entry c1="0" c2="0" c3="0" c4="255" />
      <Entry c1="0" c2="0" c3="0" c4="255" />
      <Entry c1="0" c2="0" c3="0" c4="255" />
      <Entry c1="0" c2="0" c3="0" c4="255" />
      <Entry c1="0" c2="0" c3="0" c4="255" />
      <Entry c1="0" c2="0" c3="0" c4="255" />
      <Entry c1="0" c2="0" c3="0" c4="255" />
      <Entry c1="71" c2="107" c3="161" c4="255" />
      <Entry c1="209" c2="222" c3="250" c4="255" />
      <Entry c1="0" c2="0" c3="0" c4="255" />
      <Entry c1="0" c2="0" c3="0" c4="255" />
      <Entry c1="0" c2="0" c3="0" c4="255" />
      <Entry c1="0" c2="0" c3="0" c4="255" />
      <Entry c1="0" c2="0" c3="0" c4="255" />
      <Entry c1="0" c2="0" c3="0" c4="255" />
      <Entry c1="0" c2="0" c3="0" c4="255" />
      <Entry c1="0" c2="0" c3="0" c4="255" />
      <Entry c1="222" c2="202" c3="202" c4="255" />
      <Entry c1="217" c2="148" c3="130" c4="255" />
      <Entry c1="238" c2="0" c3="0" c4="255" />
      <Entry c1="171" c2="0" c3="0" c4="255" />
      <Entry c1="0" c2="0" c3="0" c4="255" />
      <Entry c1="0" c2="0" c3="0" c4="255" />
      <Entry c1="0" c2="0" c3="0" c4="255" />
      <Entry c1="0" c2="0" c3="0" c4="255" />
      <Entry c1="0" c2="0" c3="0" c4="255" />
      <Entry c1="0" c2="0" c3="0" c4="255" />
      <Entry c1="179" c2="174" c3="163" c4="255" />
      <Entry c1="250" c2="250" c3="250" c4="255" />
      <Entry c1="0" c2="0" c3="0" c4="255" />
      <Entry c1="0" c2="0" c3="0" c4="255" />
      <Entry c1="0" c2="0" c3="0" c4="255" />
      <Entry c1="0" c2="0" c3="0" c4="255" />
      <Entry c1="0" c2="0" c3="0" c4="255" />
      <Entry c1="0" c2="0" c3="0" c4="255" />
      <Entry c1="0" c2="0" c3="0" c4="255" />
      <Entry c1="0" c2="0" c3="0" c4="255" />
      <Entry c1="104" c2="171" c3="99" c4="255" />
      <Entry c1="28" c2="99" c3="48" c4="255" />
      <Entry c1="181" c2="202" c3="143" c4="255" />
      <Entry c1="0" c2="0" c3="0" c4="255" />
      <Entry c1="0" c2="0" c3="0" c4="255" />
      <Entry c1="0" c2="0" c3="0" c4="255" />
      <Entry c1="0" c2="0" c3="0" c4="255" />
      <Entry c1="0" c2="0" c3="0" c4="255" />
      <Entry c1="0" c2="0" c3="0" c4="255" />
      <Entry c1="0" c2="0" c3="0" c4="255" />
      <Entry c1="166" c2="140" c3="48" c4="255" />
      <Entry c1="204" c2="186" c3="125" c4="255" />
      <Entry c1="0" c2="0" c3="0" c4="255" />
      <Entry c1="0" c2="0" c3="0" c4="255" />
      <Entry c1="0" c2="0" c3="0" c4="255" />
      <Entry c1="0" c2="0" c3="0" c4="255" />
      <Entry c1="0" c2="0" c3="0" c4="255" />
      <Entry c1="0" c2="0" c3="0" c4="255" />
      <Entry c1="0" c2="0" c3="0" c4="255" />
      <Entry c1="0" c2="0" c3="0" c4="255" />
      <Entry c1="0" c2="0" c3="0" c4="255" />
      <Entry c1="0" c2="0" c3="0" c4="255" />
      <Entry c1="0" c2="0" c3="0" c4="255" />
      <Entry c1="0" c2="0" c3="0" c4="255" />
      <Entry c1="0" c2="0" c3="0" c4="255" />
      <Entry c1="0" c2="0" c3="0" c4="255" />
      <Entry c1="0" c2="0" c3="0" c4="255" />
      <Entry c1="0" c2="0" c3="0" c4="255" />
      <Entry c1="0" c2="0" c3="0" c4="255" />
      <Entry c1="0" c2="0" c3="0" c4="255" />
      <Entry c1="227" c2="227" c3="194" c4="255" />
      <Entry c1="202" c2="202" c3="120" c4="255" />
      <Entry c1="153" c2="194" c3="71" c4="255" />
      <Entry c1="120" c2="174" c3="148" c4="255" />
      <Entry c1="0" c2="0" c3="0" c4="255" />
      <Entry c1="0" c2="0" c3="0" c4="255" />
      <Entry c1="0" c2="0" c3="0" c4="255" />
      <Entry c1="0" c2="0" c3="0" c4="255" />
      <Entry c1="0" c2="0" c3="0" c4="255" />
      <Entry c1="0" c2="0" c3="0" c4="255" />
      <Entry c1="220" c2="217" c3="61" c4="255" />
      <Entry c1="171" c2="112" c3="40" c4="255" />
      <Entry c1="0" c2="0" c3="0" c4="255" />
      <Entry c1="0" c2="0" c3="0" c4="255" />
      <Entry c1="0" c2="0" c3="0" c4="255" />
      <Entry c1="0" c2="0" c3="0" c4="255" />
      <Entry c1="0" c2="0" c3="0" c4="255" />
      <Entry c1="0" c2="0" c3="0" c4="255" />
      <Entry c1="0" c2="0" c3="0" c4="255" />
      <Entry c1="186" c2="217" c3="235" c4="255" />
      <Entry c1="181" c2="212" c3="230" c4="255" />
      <Entry c1="181" c2="212" c3="230" c4="255" />
      <Entry c1="181" c2="212" c3="230" c4="255" />
      <Entry c1="181" c2="212" c3="230" c4="255" />
      <Entry c1="112" c2="163" c3="186" c4="255" />
    </ColorTable>
    <Metadata>
      <MDI key="RepresentationType">THEMATIC</MDI>
    </Metadata>
  </PAMRasterBand>
</PAMDataset>
